# Supplementary material for: Turning Wastes into Resources: Red Grape Pomace-Enriched Biscuits with Potential Health-Promoting Properties
Source: Foods. 2024 Jul 11;13(14):2195. doi: 10.3390/foods13142195 (PMC11276511; doi:10.3390/foods13142195)
Supplement: Supplementary file 1 [file foods-13-02195-s001.zip]

Archive with 1 entries (1 files):
- foods-3087145-supplementary.pdf
